# Supplementary material for: Changes in Activity and Community Composition Shape Bacterial Responses to Size-Fractionated Marine DOM
Source: Front Microbiol. 2020 Nov 20;11:586148. doi: 10.3389/fmicb.2020.586148 (PMC7714726; doi:10.3389/fmicb.2020.586148)
Supplement: Supplementary file 1 [file Table_1.XLSX]

## Sheet: ASVs presence-absence
Phylum	Class	Order	Family	Genus		C	L	H+L
Bacteroidetes	Bacteroidia	Flavobacteriales	Flavobacteriaceae	Aurantivirga	ASV1						Presence
Bacteroidetes	Bacteroidia	Flavobacteriales	Flavobacteriaceae	Aurantivirga	ASV2						Absence
Bacteroidetes	Bacteroidia	Flavobacteriales	Flavobacteriaceae	Tenacibaculum	ASV3
Bacteroidetes	Bacteroidia	Flavobacteriales	Flavobacteriaceae	Tenacibaculum	ASV4
Bacteroidetes	Bacteroidia	Flavobacteriales	Flavobacteriaceae	Tenacibaculum	ASV5
Bacteroidetes	Bacteroidia	Flavobacteriales	Flavobacteriaceae	Tenacibaculum	ASV6
Bacteroidetes	Bacteroidia	Flavobacteriales	Flavobacteriaceae	Tenacibaculum	ASV7
Bacteroidetes	Bacteroidia	Flavobacteriales	Flavobacteriaceae	Tenacibaculum	ASV8
Bacteroidetes	Bacteroidia	Flavobacteriales	Flavobacteriaceae	Tenacibaculum	ASV9
Proteobacteria	Alphaproteobacteria	Rhodobacterales	Rhodobacteraceae	Ascidiaceihabitans	ASV10
Proteobacteria	Alphaproteobacteria	Rhodobacterales	Rhodobacteraceae	Halocynthiibacter	ASV11
Proteobacteria	Alphaproteobacteria	Rhodobacterales	Rhodobacteraceae	Lentibacter	ASV12
Proteobacteria	Alphaproteobacteria	Rhodobacterales	Rhodobacteraceae	Lentibacter	ASV13
Proteobacteria	Alphaproteobacteria	Rhodobacterales	Rhodobacteraceae	Loktanella	ASV14
Proteobacteria	Alphaproteobacteria	Rhodobacterales	Rhodobacteraceae	Loktanella	ASV15
Proteobacteria	Alphaproteobacteria	Rhodobacterales	Rhodobacteraceae	Loktanella	ASV16
Proteobacteria	Alphaproteobacteria	Rhodobacterales	Rhodobacteraceae	Planktotalea	ASV17
Proteobacteria	Alphaproteobacteria	Rhodobacterales	Rhodobacteraceae	Pseudophaeobacter	ASV18
Proteobacteria	Alphaproteobacteria	Rhodobacterales	Rhodobacteraceae	Pseudophaeobacter	ASV19
Proteobacteria	Alphaproteobacteria	Rhodobacterales	Rhodobacteraceae	Pseudophaeobacter	ASV20
Proteobacteria	Alphaproteobacteria	Rhodobacterales	Rhodobacteraceae	Pseudophaeobacter	ASV21
Proteobacteria	Alphaproteobacteria	Rhodobacterales	Rhodobacteraceae	Sagittula	ASV22
Proteobacteria	Alphaproteobacteria	Rhodobacterales	Rhodobacteraceae	Shimia	ASV23
Proteobacteria	Alphaproteobacteria	Rhodobacterales	Rhodobacteraceae	Shimia	ASV24
Proteobacteria	Alphaproteobacteria	Rhodobacterales	Rhodobacteraceae	Shimia	ASV25
Proteobacteria	Alphaproteobacteria	Rhodobacterales	Rhodobacteraceae	Shimia	ASV26
Proteobacteria	Alphaproteobacteria	Rhodobacterales	Rhodobacteraceae	Shimia	ASV27
Proteobacteria	Alphaproteobacteria	Rhodobacterales	Rhodobacteraceae	Shimia	ASV28
Proteobacteria	Alphaproteobacteria	Rhodobacterales	Rhodobacteraceae	NA	ASV29
Proteobacteria	Alphaproteobacteria	Rhodobacterales	Rhodobacteraceae	NA	ASV30
Proteobacteria	Alphaproteobacteria	Rhodobacterales	Rhodobacteraceae	NA	ASV31
Proteobacteria	Alphaproteobacteria	Rhodobacterales	Rhodobacteraceae	NA	ASV32
Proteobacteria	Alphaproteobacteria	Rhodobacterales	Rhodobacteraceae	NA	ASV33
Proteobacteria	Alphaproteobacteria	Rhodobacterales	Rhodobacteraceae	NA	ASV34
Proteobacteria	Alphaproteobacteria	Rhodobacterales	Rhodobacteraceae	NA	ASV35
Proteobacteria	Alphaproteobacteria	Rhodobacterales	Rhodobacteraceae	NA	ASV36
Proteobacteria	Alphaproteobacteria	Rhodobacterales	Rhodobacteraceae	NA	ASV37
Proteobacteria	Alphaproteobacteria	Rhodobacterales	Rhodobacteraceae	NA	ASV38
Proteobacteria	Alphaproteobacteria	Rhodobacterales	Rhodobacteraceae	NA	ASV39
Proteobacteria	Alphaproteobacteria	Rhodobacterales	Rhodobacteraceae	NA	ASV40
Proteobacteria	Alphaproteobacteria	Rhodobacterales	Rhodobacteraceae	NA	ASV41
Proteobacteria	Alphaproteobacteria	Rhodobacterales	Rhodobacteraceae	NA	ASV42
Proteobacteria	Alphaproteobacteria	Rhodobacterales	Rhodobacteraceae	NA	ASV43
Proteobacteria	Alphaproteobacteria	Rhodobacterales	Rhodobacteraceae	NA	ASV44
Proteobacteria	Alphaproteobacteria	Rhodobacterales	Rhodobacteraceae	NA	ASV45
Proteobacteria	Alphaproteobacteria	Rhodobacterales	Rhodobacteraceae	NA	ASV46
Proteobacteria	Alphaproteobacteria	Rhodobacterales	Rhodobacteraceae	NA	ASV47
Proteobacteria	Alphaproteobacteria	Rhodobacterales	Rhodobacteraceae	NA	ASV48
Proteobacteria	Alphaproteobacteria	Rhodobacterales	Rhodobacteraceae	NA	ASV49
Proteobacteria	Alphaproteobacteria	Rhodobacterales	Rhodobacteraceae	NA	ASV50
Proteobacteria	Alphaproteobacteria	Rhodospirillales	AEGEAN-169_marine_group	NA	ASV51
Proteobacteria	Alphaproteobacteria	NA	NA	NA	ASV52
Proteobacteria	Alphaproteobacteria	NA	NA	NA	ASV53
Proteobacteria	Alphaproteobacteria	NA	NA	NA	ASV54
Proteobacteria	Deltaproteobacteria	SAR324_clade(Marine_group_B)	NA	NA	ASV55
Proteobacteria	Gammaproteobacteria	Alteromonadales	Alteromonadaceae	Alteromonas	ASV56
Proteobacteria	Gammaproteobacteria	Alteromonadales	Alteromonadaceae	Alteromonas	ASV57
Proteobacteria	Gammaproteobacteria	Alteromonadales	Alteromonadaceae	Alteromonas	ASV58
Proteobacteria	Gammaproteobacteria	Alteromonadales	Alteromonadaceae	Alteromonas	ASV59
Proteobacteria	Gammaproteobacteria	Alteromonadales	Alteromonadaceae	Alteromonas	ASV60
Proteobacteria	Gammaproteobacteria	Alteromonadales	Alteromonadaceae	Alteromonas	ASV61
Proteobacteria	Gammaproteobacteria	Alteromonadales	Alteromonadaceae	Alteromonas	ASV62
Proteobacteria	Gammaproteobacteria	Alteromonadales	Alteromonadaceae	Alteromonas	ASV63
Proteobacteria	Gammaproteobacteria	Alteromonadales	Alteromonadaceae	Salinimonas	ASV64
Proteobacteria	Gammaproteobacteria	Alteromonadales	Alteromonadaceae	Salinimonas	ASV65
Proteobacteria	Gammaproteobacteria	Alteromonadales	Alteromonadaceae	NA	ASV66
Proteobacteria	Gammaproteobacteria	Alteromonadales	Alteromonadaceae	NA	ASV67
Proteobacteria	Gammaproteobacteria	Alteromonadales	Colwelliaceae	Colwellia	ASV68
Proteobacteria	Gammaproteobacteria	Alteromonadales	Colwelliaceae	Colwellia	ASV69
Proteobacteria	Gammaproteobacteria	Alteromonadales	Colwelliaceae	Colwellia	ASV70
Proteobacteria	Gammaproteobacteria	Alteromonadales	Colwelliaceae	Colwellia	ASV71
Proteobacteria	Gammaproteobacteria	Alteromonadales	Colwelliaceae	Colwellia	ASV72
Proteobacteria	Gammaproteobacteria	Alteromonadales	Colwelliaceae	Thalassotalea	ASV73
Proteobacteria	Gammaproteobacteria	Alteromonadales	Colwelliaceae	Thalassotalea	ASV74
Proteobacteria	Gammaproteobacteria	Alteromonadales	Colwelliaceae	Thalassotalea	ASV75
Proteobacteria	Gammaproteobacteria	Alteromonadales	Colwelliaceae	Thalassotalea	ASV76
Proteobacteria	Gammaproteobacteria	Alteromonadales	Colwelliaceae	Thalassotalea	ASV77
Proteobacteria	Gammaproteobacteria	Alteromonadales	Colwelliaceae	Thalassotalea	ASV78
Proteobacteria	Gammaproteobacteria	Alteromonadales	Colwelliaceae	Thalassotalea	ASV79
Proteobacteria	Gammaproteobacteria	Alteromonadales	Colwelliaceae	Thalassotalea	ASV80
Proteobacteria	Gammaproteobacteria	Alteromonadales	Colwelliaceae	NA	ASV81
Proteobacteria	Gammaproteobacteria	Alteromonadales	Colwelliaceae	NA	ASV82
Proteobacteria	Gammaproteobacteria	Alteromonadales	Colwelliaceae	NA	ASV83
Proteobacteria	Gammaproteobacteria	Alteromonadales	Colwelliaceae	NA	ASV84
Proteobacteria	Gammaproteobacteria	Alteromonadales	Colwelliaceae	NA	ASV85
Proteobacteria	Gammaproteobacteria	Alteromonadales	Marinobacteraceae	Marinobacter	ASV86
Proteobacteria	Gammaproteobacteria	Alteromonadales	Marinobacteraceae	Marinobacter	ASV87
Proteobacteria	Gammaproteobacteria	Alteromonadales	Marinobacteraceae	Marinobacter	ASV88
Proteobacteria	Gammaproteobacteria	Alteromonadales	Marinobacteraceae	Marinobacter	ASV89
Proteobacteria	Gammaproteobacteria	Alteromonadales	Marinobacteraceae	Marinobacter	ASV90
Proteobacteria	Gammaproteobacteria	Alteromonadales	Marinobacteraceae	Marinobacter	ASV91
Proteobacteria	Gammaproteobacteria	Alteromonadales	Marinobacteraceae	Marinobacter	ASV92
Proteobacteria	Gammaproteobacteria	Alteromonadales	Marinobacteraceae	Marinobacter	ASV93
Proteobacteria	Gammaproteobacteria	Alteromonadales	Marinobacteraceae	Marinobacter	ASV94
Proteobacteria	Gammaproteobacteria	Alteromonadales	Marinobacteraceae	Marinobacter	ASV95
Proteobacteria	Gammaproteobacteria	Alteromonadales	Marinobacteraceae	Marinobacter	ASV96
Proteobacteria	Gammaproteobacteria	Alteromonadales	Marinobacteraceae	Marinobacter	ASV97
Proteobacteria	Gammaproteobacteria	Alteromonadales	Marinobacteraceae	Marinobacter	ASV98
Proteobacteria	Gammaproteobacteria	Alteromonadales	Marinobacteraceae	Marinobacter	ASV99
Proteobacteria	Gammaproteobacteria	Alteromonadales	NA	NA	ASV100
Proteobacteria	Gammaproteobacteria	Alteromonadales	NA	NA	ASV101
Proteobacteria	Gammaproteobacteria	Alteromonadales	NA	NA	ASV102
Proteobacteria	Gammaproteobacteria	Alteromonadales	NA	NA	ASV103
Proteobacteria	Gammaproteobacteria	Alteromonadales	NA	NA	ASV104
Proteobacteria	Gammaproteobacteria	Alteromonadales	NA	NA	ASV105
Proteobacteria	Gammaproteobacteria	Alteromonadales	NA	NA	ASV106
Proteobacteria	Gammaproteobacteria	Alteromonadales	NA	NA	ASV107
Proteobacteria	Gammaproteobacteria	Alteromonadales	Pseudoalteromonadaceae	Pseudoalteromonas	ASV108
Proteobacteria	Gammaproteobacteria	Alteromonadales	Pseudoalteromonadaceae	Pseudoalteromonas	ASV109
Proteobacteria	Gammaproteobacteria	Alteromonadales	Pseudoalteromonadaceae	Pseudoalteromonas	ASV110
Proteobacteria	Gammaproteobacteria	Alteromonadales	Pseudoalteromonadaceae	Pseudoalteromonas	ASV111
Proteobacteria	Gammaproteobacteria	Alteromonadales	Pseudoalteromonadaceae	Pseudoalteromonas	ASV112
Proteobacteria	Gammaproteobacteria	Alteromonadales	Pseudoalteromonadaceae	Pseudoalteromonas	ASV113
Proteobacteria	Gammaproteobacteria	Alteromonadales	Psychromonadaceae	Motilimonas	ASV114
Proteobacteria	Gammaproteobacteria	Alteromonadales	Shewanellaceae	Shewanella	ASV115
Proteobacteria	Gammaproteobacteria	Alteromonadales	Shewanellaceae	Shewanella	ASV116
Proteobacteria	Gammaproteobacteria	Alteromonadales	Shewanellaceae	Shewanella	ASV117
Proteobacteria	Gammaproteobacteria	Alteromonadales	Shewanellaceae	Shewanella	ASV118
Proteobacteria	Gammaproteobacteria	Alteromonadales	Shewanellaceae	Shewanella	ASV119
Proteobacteria	Gammaproteobacteria	Alteromonadales	Shewanellaceae	Shewanella	ASV120
Proteobacteria	Gammaproteobacteria	Alteromonadales	Shewanellaceae	Shewanella	ASV121
Proteobacteria	Gammaproteobacteria	Alteromonadales	Shewanellaceae	Shewanella	ASV122
Proteobacteria	Gammaproteobacteria	Alteromonadales	Shewanellaceae	Shewanella	ASV123
Proteobacteria	Gammaproteobacteria	Alteromonadales	Shewanellaceae	Shewanella	ASV124
Proteobacteria	Gammaproteobacteria	Alteromonadales	Shewanellaceae	Shewanella	ASV125
Proteobacteria	Gammaproteobacteria	Arenicellales	Arenicellaceae	Arenicella	ASV126
Proteobacteria	Gammaproteobacteria	Arenicellales	Arenicellaceae	Arenicella	ASV127
Proteobacteria	Gammaproteobacteria	Arenicellales	Arenicellaceae	Arenicella	ASV128
Proteobacteria	Gammaproteobacteria	Arenicellales	Arenicellaceae	Arenicella	ASV129
Proteobacteria	Gammaproteobacteria	Betaproteobacteriales	Burkholderiaceae	Burkholderia-Caballeronia-Paraburkholderia	ASV130
Proteobacteria	Gammaproteobacteria	Cellvibrionales	Cellvibrionaceae	Aestuariicella	ASV131
Proteobacteria	Gammaproteobacteria	Cellvibrionales	Cellvibrionaceae	Aestuariicella	ASV132
Proteobacteria	Gammaproteobacteria	Cellvibrionales	Cellvibrionaceae	Aestuariicella	ASV133
Proteobacteria	Gammaproteobacteria	Cellvibrionales	Cellvibrionaceae	Aestuariicella	ASV134
Proteobacteria	Gammaproteobacteria	Cellvibrionales	Cellvibrionaceae	Aestuariicella	ASV135
Proteobacteria	Gammaproteobacteria	Cellvibrionales	Cellvibrionaceae	Aestuariicella	ASV136
Proteobacteria	Gammaproteobacteria	Cellvibrionales	Cellvibrionaceae	Aestuariicella	ASV137
Proteobacteria	Gammaproteobacteria	Cellvibrionales	Cellvibrionaceae	Aestuariicella	ASV138
Proteobacteria	Gammaproteobacteria	Cellvibrionales	Cellvibrionaceae	NA	ASV139
Proteobacteria	Gammaproteobacteria	Cellvibrionales	Cellvibrionaceae	NA	ASV140
Proteobacteria	Gammaproteobacteria	Cellvibrionales	Cellvibrionaceae	NA	ASV141
Proteobacteria	Gammaproteobacteria	Cellvibrionales	Cellvibrionaceae	NA	ASV142
Proteobacteria	Gammaproteobacteria	Cellvibrionales	Cellvibrionaceae	NA	ASV143
Proteobacteria	Gammaproteobacteria	Cellvibrionales	Halieaceae	Halioglobus	ASV144
Proteobacteria	Gammaproteobacteria	Cellvibrionales	Halieaceae	Halioglobus	ASV145
Proteobacteria	Gammaproteobacteria	Cellvibrionales	Halieaceae	Halioglobus	ASV146
Proteobacteria	Gammaproteobacteria	Cellvibrionales	Halieaceae	NA	ASV147
Proteobacteria	Gammaproteobacteria	Cellvibrionales	Spongiibacteraceae	Oceanicoccus	ASV148
Proteobacteria	Gammaproteobacteria	Cellvibrionales	Spongiibacteraceae	Oceanicoccus	ASV149
Proteobacteria	Gammaproteobacteria	Oceanospirillales	Marinomonadaceae	Marinomonas	ASV150
Proteobacteria	Gammaproteobacteria	Oceanospirillales	Oleiphilaceae	Oleiphilus	ASV151
Proteobacteria	Gammaproteobacteria	Oceanospirillales	Oleiphilaceae	Oleiphilus	ASV152
Proteobacteria	Gammaproteobacteria	Oceanospirillales	Oleiphilaceae	Oleiphilus	ASV153
Proteobacteria	Gammaproteobacteria	Oceanospirillales	Oleiphilaceae	Oleiphilus	ASV154
Proteobacteria	Gammaproteobacteria	Oceanospirillales	Oleiphilaceae	Oleiphilus	ASV155
Proteobacteria	Gammaproteobacteria	Oceanospirillales	Oleiphilaceae	Oleiphilus	ASV156
Proteobacteria	Gammaproteobacteria	Oceanospirillales	Oleiphilaceae	Oleiphilus	ASV157
Proteobacteria	Gammaproteobacteria	Oceanospirillales	Oleiphilaceae	Oleiphilus	ASV158
Proteobacteria	Gammaproteobacteria	Oceanospirillales	Oleiphilaceae	Oleiphilus	ASV159
Proteobacteria	Gammaproteobacteria	Oceanospirillales	Oleiphilaceae	Oleiphilus	ASV160
Proteobacteria	Gammaproteobacteria	Oceanospirillales	Oleiphilaceae	Oleiphilus	ASV161
Proteobacteria	Gammaproteobacteria	Oceanospirillales	Oleiphilaceae	Oleiphilus	ASV162
Proteobacteria	Gammaproteobacteria	Oceanospirillales	Oleiphilaceae	Oleiphilus	ASV163
Proteobacteria	Gammaproteobacteria	Oceanospirillales	Oleiphilaceae	Oleiphilus	ASV164
Proteobacteria	Gammaproteobacteria	Oceanospirillales	Oleiphilaceae	Oleiphilus	ASV165
Proteobacteria	Gammaproteobacteria	Oceanospirillales	Oleiphilaceae	Oleiphilus	ASV166
Proteobacteria	Gammaproteobacteria	Oceanospirillales	Oleiphilaceae	Oleiphilus	ASV167
Proteobacteria	Gammaproteobacteria	Oceanospirillales	Oleiphilaceae	Oleiphilus	ASV168
Proteobacteria	Gammaproteobacteria	Oceanospirillales	Oleiphilaceae	Oleiphilus	ASV169
Proteobacteria	Gammaproteobacteria	Oceanospirillales	Oleiphilaceae	Oleiphilus	ASV170
Proteobacteria	Gammaproteobacteria	Oceanospirillales	Oleiphilaceae	Oleiphilus	ASV171
Proteobacteria	Gammaproteobacteria	Oceanospirillales	Oleiphilaceae	Oleiphilus	ASV172
Proteobacteria	Gammaproteobacteria	Oceanospirillales	Oleiphilaceae	Oleiphilus	ASV173
Proteobacteria	Gammaproteobacteria	Oceanospirillales	Oleiphilaceae	Oleiphilus	ASV174
Proteobacteria	Gammaproteobacteria	Oceanospirillales	Oleiphilaceae	Oleiphilus	ASV175
Proteobacteria	Gammaproteobacteria	Oceanospirillales	Oleiphilaceae	Oleiphilus	ASV176
Proteobacteria	Gammaproteobacteria	Oceanospirillales	Oleiphilaceae	Oleiphilus	ASV177
Proteobacteria	Gammaproteobacteria	Oceanospirillales	Saccharospirillaceae	Oleispira	ASV178
Proteobacteria	Gammaproteobacteria	Oceanospirillales	Saccharospirillaceae	Oleispira	ASV179
Proteobacteria	Gammaproteobacteria	Oceanospirillales	Saccharospirillaceae	Oleispira	ASV180
Proteobacteria	Gammaproteobacteria	Oceanospirillales	Saccharospirillaceae	Oleispira	ASV181
Proteobacteria	Gammaproteobacteria	Oceanospirillales	Saccharospirillaceae	Oleispira	ASV182
Proteobacteria	Gammaproteobacteria	Oceanospirillales	Saccharospirillaceae	NA	ASV183
Proteobacteria	Gammaproteobacteria	Oceanospirillales	Saccharospirillaceae	NA	ASV184
Proteobacteria	Gammaproteobacteria	Oceanospirillales	Saccharospirillaceae	NA	ASV185
Proteobacteria	Gammaproteobacteria	Oceanospirillales	Saccharospirillaceae	NA	ASV186
Proteobacteria	Gammaproteobacteria	Oceanospirillales	Saccharospirillaceae	NA	ASV187
Proteobacteria	Gammaproteobacteria	Oceanospirillales	Saccharospirillaceae	NA	ASV188
Proteobacteria	Gammaproteobacteria	Oceanospirillales	Saccharospirillaceae	NA	ASV189
Proteobacteria	Gammaproteobacteria	Oceanospirillales	Saccharospirillaceae	NA	ASV190
Proteobacteria	Gammaproteobacteria	Oceanospirillales	Saccharospirillaceae	NA	ASV191
Proteobacteria	Gammaproteobacteria	Oceanospirillales	Saccharospirillaceae	NA	ASV192
Proteobacteria	Gammaproteobacteria	Oceanospirillales	Saccharospirillaceae	NA	ASV193
Proteobacteria	Gammaproteobacteria	Oceanospirillales	Saccharospirillaceae	NA	ASV194
Proteobacteria	Gammaproteobacteria	Oceanospirillales	Saccharospirillaceae	NA	ASV195
Proteobacteria	Gammaproteobacteria	Oceanospirillales	Saccharospirillaceae	NA	ASV196
Proteobacteria	Gammaproteobacteria	Oceanospirillales	Saccharospirillaceae	NA	ASV197
Proteobacteria	Gammaproteobacteria	Oceanospirillales	Saccharospirillaceae	NA	ASV198
Proteobacteria	Gammaproteobacteria	Oceanospirillales	Saccharospirillaceae	NA	ASV199
Proteobacteria	Gammaproteobacteria	Oceanospirillales	Saccharospirillaceae	NA	ASV200
Proteobacteria	Gammaproteobacteria	Oceanospirillales	Saccharospirillaceae	NA	ASV201
Proteobacteria	Gammaproteobacteria	Oceanospirillales	Saccharospirillaceae	NA	ASV202
Proteobacteria	Gammaproteobacteria	Oceanospirillales	Saccharospirillaceae	NA	ASV203
Proteobacteria	Gammaproteobacteria	Oceanospirillales	Saccharospirillaceae	NA	ASV204
Proteobacteria	Gammaproteobacteria	Oceanospirillales	Saccharospirillaceae	NA	ASV205
Proteobacteria	Gammaproteobacteria	Oceanospirillales	Saccharospirillaceae	NA	ASV206
Proteobacteria	Gammaproteobacteria	Oceanospirillales	Saccharospirillaceae	NA	ASV207
Proteobacteria	Gammaproteobacteria	Oceanospirillales	Saccharospirillaceae	NA	ASV208
Proteobacteria	Gammaproteobacteria	Oceanospirillales	NA	NA	ASV209
Proteobacteria	Gammaproteobacteria	Oceanospirillales	NA	NA	ASV210
Proteobacteria	Gammaproteobacteria	Oceanospirillales	NA	NA	ASV211
Proteobacteria	Gammaproteobacteria	Oceanospirillales	NA	NA	ASV212
Proteobacteria	Gammaproteobacteria	Vibrionales	Vibrionaceae	Vibrio	ASV213
Proteobacteria	Gammaproteobacteria	Vibrionales	Vibrionaceae	Vibrio	ASV214
Proteobacteria	Gammaproteobacteria	Vibrionales	Vibrionaceae	Vibrio	ASV215
Proteobacteria	Gammaproteobacteria	Vibrionales	Vibrionaceae	Vibrio	ASV216
Proteobacteria	Gammaproteobacteria	Vibrionales	Vibrionaceae	Vibrio	ASV217
Proteobacteria	Gammaproteobacteria	Vibrionales	Vibrionaceae	Vibrio	ASV218
Proteobacteria	Gammaproteobacteria	Vibrionales	Vibrionaceae	Vibrio	ASV219
Proteobacteria	Gammaproteobacteria	Vibrionales	Vibrionaceae	Vibrio	ASV220
Proteobacteria	Gammaproteobacteria	Vibrionales	Vibrionaceae	Vibrio	ASV221
Proteobacteria	Gammaproteobacteria	Vibrionales	Vibrionaceae	NA	ASV222
Proteobacteria	Gammaproteobacteria	NA	NA	NA	ASV223
Proteobacteria	Gammaproteobacteria	NA	NA	NA	ASV224
Proteobacteria	Gammaproteobacteria	NA	NA	NA	ASV225
Proteobacteria	Gammaproteobacteria	NA	NA	NA	ASV226
Proteobacteria	Gammaproteobacteria	NA	NA	NA	ASV227
Proteobacteria	Gammaproteobacteria	NA	NA	NA	ASV228
Proteobacteria	Gammaproteobacteria	NA	NA	NA	ASV229
Proteobacteria	Gammaproteobacteria	NA	NA	NA	ASV230
Proteobacteria	Gammaproteobacteria	NA	NA	NA	ASV231
Proteobacteria	Gammaproteobacteria	NA	NA	NA	ASV232
Proteobacteria	Gammaproteobacteria	NA	NA	NA	ASV233
Proteobacteria	Gammaproteobacteria	NA	NA	NA	ASV234
Proteobacteria	Gammaproteobacteria	NA	NA	NA	ASV235
Verrucomicrobia	Verrucomicrobiae	Arctic97B-4_marine_group	NA	NA	ASV236
